# Supplementary material for: Comparing Ultralong Carbon Nanotube Growth from Methane over Mono- and Bi-Metallic Iron Chloride Catalysts
Source: Nanomaterials (Basel). 2023 Jul 26;13(15):2172. doi: 10.3390/nano13152172 (PMC10421160; doi:10.3390/nano13152172)
Supplement: Supplementary file 1 [file nanomaterials-13-02172-s001.zip]

Archive with 1 entries (1 files):
- nanomaterials-2420014-supplementary.pdf
